# Supplementary material for: Relative Contributions of Agricultural Drift, Para-Occupational, and Residential Use Exposure Pathways to House Dust Pesticide Concentrations: Meta-Regression of Published Data
Source: Environ Health Perspect. 2016 Jul 26;125(3):296–305. doi: 10.1289/EHP426 (PMC5332194; doi:10.1289/EHP426)
Supplement: (5 KB) ZIP [file EHP426.s002.acco.zip]

Archive with 1 entries (1 files):
- Appendix1--SAS Code and Data.txt
