# Supplementary material for: Relative Contributions of Agricultural Drift, Para-Occupational, and Residential Use Exposure Pathways to House Dust Pesticide Concentrations: Meta-Regression of Published Data
Source: Environ Health Perspect. 2016 Jul 26;125(3):296–305. doi: 10.1289/EHP426 (PMC5332194; doi:10.1289/EHP426)
Supplement: (5 KB) ZIP [file EHP426.s002.acco.zip › Appendix1--SAS Code and Data.txt]

/**********************************
Appendix 1
Relative contributions of agricultural drift, para-occupational, and residential use exposure pathways to house dust pesticide concentrations: meta-regression of published data

Nicole C. Deziel, Laura E. Beane Freeman, Barry I. Graubard, Rena R. Jones, Jane A. Hoppin, Kent Thomas, Cynthia J. Hines, Aaron Blair, Dale P. Sandler, Honglei Chen, Jay H. Lubin, Gabriella Andreotti, Michael C. R. Alavanja, Melissa C. Friesen
*********************************************************

/*********************************/
/***Agricultural Drift Pathway***
***********************************/

DATA drift;
INPUT stat_id	paper_id	SampleSize	distance_ft	geo_mean_est gsd_est pesticide pesticidetype	logdist	loggm	loggsd	pest_paper; 
effect=loggm;
var_effect=(loggsd**2)/SampleSize;
weight=1/var_effect;
CON=1;
CARDS;
1	8	35	25	3	2.939352	10	1	3.218876	1.098612	0.033214	1
2	8	12	125	1.8	2.986716	10	1	4.828314	0.5877866	0.0997681	1
3	8	4	760	1.2	1.412825	10	1	6.633318	0.1823216	0.0298583	1
4	8	11	1980	0.8	2.872576	10	1	7.590852	-0.2231435	0.1012242	1
5	8	45	100	1.555635	2.299185	4	1	4.60517	0.4418838	0.0154033	12
6	8	15	300	0.684261	3.104781	4	1	5.703783	-0.3794158	0.0855707	12
7	8	45	100	0.5028698	3.739297	9	1	4.60517	-0.687424	0.0386554	19
8	8	15	300	0.27	2.74771	9	1	5.703783	-1.309333	0.0681101	19
9	8	45	100	2.51245	2.176764	10	1	4.60517	0.9212584	0.0134452	1
10	8	15	300	1.039461	2.696335	10	1	5.703783	0.0387021	0.0655902	1
11	5	46	100	0.417193	2.299185	5	1	4.60517	-0.8742064	0.0150684	15
12	5	15	300	0.1702706	2.045976	5	1	5.703783	-1.770366	0.0341651	15
13	5	46	100	0.0223607	3.556	1	1	4.60517	-3.800451	0.0349878	7
14	5	15	300	0.0252982	4.560477	1	1	5.703783	-3.677021	0.1535057	7
15	5	33	25	0.45	2.351981	5	1	3.218876	-0.7985078	0.0221656	15
16	5	13	125	0.35	2.103966	5	1	4.828314	-1.049822	0.0425596	15
17	5	4	760	0.19	4.399744	5	1	6.633318	-1.660731	0.5487449	15
18	5	11	1980	0.15	1.751368	5	1	7.590852	-1.89712	0.0285495	15
19	11	82	1230	0.0977	3.5	16	2	7.114769	-2.325854	0.0191392	9
20	11	79	3690	0.0452	2	16	2	8.213382	-3.096658	0.0060817	9
21	10	48	25	1.407125	3.657414	4	1	3.218876	0.3415484	0.0350329	11
22	10	15	75	0.9082951	2.378947	4	1	4.317488	-0.096186	0.0500731	11
23	10	48	25	0.3514257	10.13597	9	1	3.218876	-1.045757	0.1117557	17
24	10	15	75	0.4472136	4.399744	9	1	4.317488	-0.804719	0.146332	17
25	10	48	25	0.179722	2.742182	5	1	3.218876	-1.716344	0.0211997	14
26	10	15	75	0.303315	3.947137	5	1	4.317488	-1.192983	0.1256735	14
27	10	48	25	0.1095445	4.399744	1	1	3.218876	-2.211424	0.0457287	2
28	10	15	75	0.0547723	12.68773	1	1	4.317488	-2.904572	0.430322	2
29	9	6	10	1.57	2.3	4	1	2.302585	0.4510756	0.1156229	13
30	9	7	40	1.8	3.2	4	1	3.688879	0.5877866	0.1932743	13
31	9	5	87.5	0.085	3.5	4	1	4.471639	-2.465104	0.313883	13
32	9	4	735	1.75	4.1	4	1	6.599871	0.5596158	0.497721	13
33	7	19	820	0.044	9	11	1	6.709304	-3.123566	0.2540945	3
34	7	70	2460	0.015	9	11	1	7.807917	-4.199705	0.0689685	3
35	7	68	820	0.047	4	5	1	6.709304	-3.057608	0.0282619	16
36	7	21	2460	0.028	4	5	1	7.807917	-3.575551	0.0915149	16
37	7	4	820	0.026	4	12	2	6.709304	-3.649659	0.480453	4
38	7	85	2460	0.0005	4	12	2	7.807917	-7.600903	0.0226096	4
39	7	29	820	0.018	7	13	1	6.709304	-4.017384	0.1305712	5
40	7	60	2460	0.019	7	13	1	7.807917	-3.963316	0.0631094	5
41	7	42	820	0.015	3	14	2	6.709304	-4.199705	0.0287369	6
42	7	47	2460	0.01	3	14	2	7.807917	-4.60517	0.0256798	6
43	7	31	820	0.016	4	9	1	6.709304	-4.135167	0.0619939	18
44	7	58	2460	0.013	4	9	1	7.807917	-4.342806	0.0331347	18
45	7	43	820	0.041	5	15	2	6.709304	-3.194183	0.0602393	8
46	7	46	2460	0.014	5	15	2	7.807917	-4.268698	0.0563107	8
47	6	10	37.5	0.282	7.5	3	2	3.624341	-1.265848	0.4059834	10
48	6	10	137.5	0.64	10	3	2	4.923624	-0.4462871	0.5301898	10
49	6	11	300	0.333	6.9	3	2	5.703783	-1.099613	0.3391614	10
50	6	10	37.5	0.026	8.5	3	2	3.624341	-3.649659	0.4579883	10
51	6	10	137.5	0.063	10.1	3	2	4.923624	-2.764621	0.5347821	10
52	6	11	300	0.021	7	3	2	5.703783	-3.863233	0.3442333	10

RUN;
/*** MIXED-EFFECTS META-ANALYSIS ***/
DATA var_drift; 
SET drift; 
est = var_effect; 
KEEP est stat_id;
RUN;
DATA var2; 
est = 1.5; 
RUN; 
DATA var3; 
est = 0.2; /*initial guess for the between-study variance component*/
RUN;
DATA variance_drift; SET var3 var2 var_drift ; RUN;

PROC MIXED DATA=drift METHOD=ML COVTEST;
CLASS stat_id paper_id pest_paper pesticide pesticidetype;
MODEL effect =CON logdist/NOINT CHISQ S CL DF=1000, 1000; 
RANDOM int /SUB=pest_paper S;
RANDOM int /SUB=stat_id S;
REPEATED / GROUP=stat_id ;
PARMS / PDATA=variance_drift EQCONS=3 to 54; 
RUN;

/*****************************
*Para-Occupational Pathway*
******************************/

DATA paraocc;
INPUT stat_id	paper_id Ratio VarRatio	studytype logRatio logVarRatio pesticide	pest_paper	pestype; 
effect=logRatio;
var_effect=logVarRatio; 
weight=1/var_effect;
CON=1;
CARDS;

1	5	1.684595	0.1302642	2	0.5215253	0.0459022	4	8	2
2	5	5.784164	9.1476	2	1.755124	0.2734173	8	13	2
3	6	2.701245	3.490068	1	0.9937127	0.4783062	3	5	1
4	8	1.33578	0.1274127	2	0.2895154	0.0714073	2	3	2
5	8	4.766373	1.478625	2	1.561586	0.0650852	9	15	2
6	8	2.065193	0.2833208	2	0.7252239	0.0664289	5	9	2
7	10	0.7434185	0.6031741	2	-0.2964961	1.09138	2	2	2
8	10	1.08611	0.8274163	2	0.0826029	0.7014166	9	14	2
9	10	0.5732344	0.2101818	2	-0.5564606	0.6396326	4	6	2
10	10	1.228166	0.4785127	2	0.2055221	0.3172337	8	12	2
11	14	10.625	80.57918	1	2.36321	0.7137809	3	4	1
12	14	31.31313	925.1622	1	3.444037	0.9435499	7	11	1
13	14	1.871795	2.382317	1	0.6268978	0.6799594	4	7	2
14	14	1.195652	0.281608	1	0.1786917	0.196986	6	10	1
15	14	5		27.2322	1	1.609438	1.089288	1	1	1

RUN;
/*** MIXED-EFFECTS META-ANALYSIS ***/
DATA var_paraocc; 
SET paraocc; 
est = var_effect; 
KEEP est stat_id;
RUN;

DATA var2; 
est = 0.45; /*initial guess for the between-study variance component */
RUN; 
DATA variance_paraocc; SET var2 var_paraocc; RUN;
PROC MIXED DATA=paraocc METHOD=ML COVTEST;
CLASS stat_id paper_id pesticide pestype pest_paper studytype;
MODEL effect =CON /NOINT CHISQ S CL DF=1000, 1000; 

RANDOM int/SUB=stat_id S;
REPEATED / GROUP=stat_id ;
PARMS / PDATA=variance_paraocc EQCONS=2 to 16; 
RUN;


/***********************************
*Residential Pesticide Use Pathway*
***********************************/
DATA residential;
INPUT stat_id	paper_id	Ratio	VarRatio	logRatio	VarlogRatio	pestype	Trt	pesticide	paper_pest prob_grp; 
/*** effect=ratio;***/
effect=logRatio;
var_effect=VarlogRatio; 
weight=1/var_effect;
CON=1;
CARDS;
1	1	2.25	.5141231	.8109302	.1015552	1	7	2	26	1
2	1	1.21	.2378298	.1906204	.162441	1	3	2	26	0
3	1	.41	.0446081	-.8915981	.2653663	1	3	2	26	0
4	1	1.86	.2084322	.6205765	.0602475	1	7	3	2	2
5	1	4.71	4.078158	1.549688	.1838325	1	3	4	3	1
6	1	1.07	.4090616	.0676587	.3572902	1	3	4	3	1
7	1	3.31	1.934844	1.196948	.1765997	1	3	5	4	3
8	1	1.4	.4992157	.3364722	.2547019	1	3	5	4	3
9	1	1.73	.2237649	.5481214	.0747653	1	2	7	5	3
10	1	2.97	1.568672	1.088562	.1778358	1	3	7	5	2
11	1	.7	.2027766	-.356675	.4138298	1	3	7	5	1
12	1	1.56	.7601162	.4446858	.3123423	1	3	8	6	0
13	1	.22	.0271113	-1.514128	.5601518	1	3	8	6	0
14	1	3.49	1.504455	1.249902	.1235175	1	3	9	7	0
15	1	1.29	.1383	.2546422	.083108	1	3	9	7	1
16	2	1.98	.3030501	.6830968	.0773008	1	4	3	9	2
17	2	2.56	1.521179	.9400072	.2321135	1	3	7	10	2
18	2	1.692308	5.118997	.5260931	1.787418	1	3	10	8	0
19	3	.3333333	.0058705	-1.098612	.0528345	1	4	6	11	0
20	3	1.105263	.0441329	.1000834	.036127	1	5	6	11	0
21	3	1.444444	.069264	.3677248	.0331975	1	5	6	11	1
22	4	1.607143	12.08435	.474458	4.678583	2	2	1	12	1
23	5	.54	.0155235	-.6161861	.0532357	2	1	15	17	3
24	5	2.8	.1636754	1.029619	.020877	2	2	15	17	3
25	5	.72	.0339591	-.328504	.0655075	1	7	2	20	1
26	5	1.4	.4544884	.3364722	.2318819	1	6	2	20	0
27	5	1.9	.4949827	.6418539	.1371143	1	4	2	20	1
28	5	.94	.0633746	-.0618754	.0717231	1	4	2	20	1
29	5	.88	.054544	-.1278334	.0704338	1	7	2	20	1
30	5	1.3	.1097996	.2623642	.0649702	1	5	2	20	1
31	5	1.5	.4075186	.4054651	.1811194	1	3	2	20	0
32	5	.71	.0580926	-.3424903	.1152402	1	3	2	20	0
33	5	.99	.0183791	-.0100503	.0187523	1	7	3	21	2
34	5	1.7	.1993789	.5306283	.0689892	1	6	3	21	3
35	5	.99	.0414292	-.0100503	.0422704	1	4	3	21	2
36	5	.99	.0183791	-.0100503	.0187523	1	4	3	21	0
37	5	.8	.0101761	-.2231435	.0159002	1	7	3	21	1
38	5	1.7	.0520536	.5306283	.0180116	1	5	3	21	3
39	5	1.5	.1091447	.4054651	.0485088	1	3	3	21	2
40	5	.85	.0215255	-.1625189	.029793	1	3	3	21	3
41	5	.72	.048902	-.328504	.0943325	2	1	16	18	0
42	5	1.3	.0651543	.2623642	.0385528	2	2	16	18	1
43	5	.7	.0638719	-.356675	.1303508	1	7	4	22	1
44	5	1.2	.5204529	.1823216	.3614256	1	6	4	22	0
45	5	1.5	.5222695	.4054651	.2321198	1	4	4	22	1
46	5	.95	.1181577	-.0512933	.1309226	1	4	4	22	0
47	5	1.1	.1532425	.0953102	.1266467	1	7	4	22	1
48	5	2.3	.5811538	.8329091	.1098589	1	5	4	22	0
49	5	4	4.133463	1.386294	.2583415	1	3	4	22	1
50	5	6.8	7.794606	1.916923	.1685685	1	3	4	22	1
51	5	2.5	.4311827	.9162908	.0689892	1	7	5	23	1
52	5	.91	.18535	-.0943106	.2238256	1	6	5	23	1
53	5	1.9	.4514877	.6418539	.1250659	1	4	5	23	0
54	5	.65	.0295627	-.4307829	.0699709	1	4	5	23	0
55	5	1.7	.164175	.5306283	.056808	1	7	5	23	1
56	5	1.2	.0882377	.1823216	.0612762	1	5	5	23	0
57	5	.91	.1312564	-.0943106	.1585031	1	3	5	23	3
58	5	2.3	.4541908	.8329091	.0858584	1	3	5	23	0
59	5	1	.0275952	0	.0275952	1	7	7	24	1
60	5	1.4	.1808459	.3364722	.0922683	1	6	7	24	0
61	5	1.5	.1257613	.4054651	.0558939	1	4	7	24	2
62	5	.87	.0204512	-.1392621	.0270197	1	4	7	24	0
63	5	.92	.025311	-.0833816	.0299043	1	7	7	24	1
64	5	1.5	.0612235	.4054651	.0272105	1	5	7	24	3
65	5	1.5	.1667369	.4054651	.0741053	1	3	7	24	1
66	5	1.5	.1015794	.4054651	.0451464	1	3	7	24	1
67	5	.9	.0511724	-.1053605	.0631758	2	1	14	16	3
68	5	1.9	.0900267	.6418539	.0249381	2	2	14	16	3
69	5	.6	.0226934	-.5108256	.0630371	2	1	12	14	2
70	5	2.2	.1377843	.7884574	.0284678	2	2	12	14	3
71	5	1.3	.0497116	.2623642	.0294151	1	7	9	25	2
72	5	.91	.0833943	-.0943106	.1007055	1	6	9	25	1
73	5	2.3	.3251557	.8329091	.0614661	1	4	9	25	3
74	5	1.2	.0420531	.1823216	.0292035	1	4	9	25	2
75	5	1.6	.0800422	.4700036	.0312665	1	7	9	25	3
76	5	.74	.0135305	-.3011051	.0247088	1	5	9	25	0
77	5	1.6	.1946476	.4700036	.0760342	1	3	9	25	1
78	5	.97	.044422	-.0304592	.0472122	1	3	9	25	1
79	5	1.3	.0429526	.2623642	.0254158	1	7	11	13	1
80	5	.77	.0559297	-.2613648	.0943325	1	6	11	13	0
81	5	1.4	.1070904	.3364722	.054638	1	4	11	13	1
82	5	1.3	.0464183	.2623642	.0274665	1	4	11	13	1
83	5	.88	.0199138	-.1278334	.0257151	1	7	11	13	1
84	5	.88	.0199138	-.1278334	.0257151	1	5	11	13	0
85	5	.89	.0578523	-.1165338	.0730367	1	3	11	13	0
86	5	.8	.0265562	-.2231435	.0414941	1	3	11	13	0
87	5	1.1	.0378324	.0953102	.0312665	2	1	17	19	1
88	5	1.1	.0142152	.0953102	.0117481	2	2	17	19	0
RUN;
/*** MIXED-EFFECTS META-ANALYSIS ***/
DATA var_residential; 
SET residential; 
est = var_effect; 
KEEP est stat_id;
RUN;

DATA var2; 
est = 0.05; /*initial guess for the between-study variance component */
RUN; 
DATA variance_residential; SET var2 var_residential; RUN;
PROC MIXED DATA=residential METHOD=ML COVTEST;
CLASS stat_id	paper_id pestype Trt	 pesticide	paper_pest prob_grp;
MODEL effect =CON /NOINT CHISQ S CL DF=1000, 1000; 
RANDOM int/SUB=stat_id S;
REPEATED / GROUP=stat_id ;
PARMS / PDATA=variance_residential EQCONS=2 to 89; 
RUN;
